# Supplementary material for: Duration of Untreated Psychosis in Chinese and Mauritian: Impact of Clinical Characteristics and Patients’ and Families’ Perspectives on Psychosis
Source: PLoS One. 2016 Jun 9;11(6):e0157083. doi: 10.1371/journal.pone.0157083 (PMC4900673; doi:10.1371/journal.pone.0157083)
Supplement: S1 File — (ZIP) [file pone.0157083.s001.zip]

Archive with 1 entries (1 files):
- Spss worktable.sav
